# Supplementary material for: Surface electromyographic activity of trunk muscles during trunk control exercises for people after stroke; effect of a mobile and stable seat for rehabilitation
Source: PLoS One. 2022 Jul 29;17(7):e0272382. doi: 10.1371/journal.pone.0272382 (PMC9337656; doi:10.1371/journal.pone.0272382)
Supplement: S3 File — (XLSX) [file pone.0272382.s003.xlsx]

## Sheet: MF
id	task	group	cond	side	y
hol02	pelvis	H	stable	ndom	127.659
hol02	pelvis	H	mobile	ndom	126.359
hol02	pelvis	H	stable	dom	192.164
hol02	pelvis	H	mobile	dom	112.785
hol03	pelvis	H	stable	ndom	641.479
hol03	pelvis	H	mobile	ndom	1083.42
hol03	pelvis	H	stable	dom	474.674
hol03	pelvis	H	mobile	dom	320.464
hol04	pelvis	H	stable	ndom	2973.93
hol04	pelvis	H	mobile	ndom	1509.89
hol04	pelvis	H	stable	dom	2018.96
hol04	pelvis	H	mobile	dom	1127.15
hol05	pelvis	H	stable	ndom	625.133
hol05	pelvis	H	mobile	ndom	688.064
hol05	pelvis	H	stable	dom	177.511
hol05	pelvis	H	mobile	dom	474.388
hol06	pelvis	H	stable	ndom	441.445
hol06	pelvis	H	mobile	ndom	315.775
hol06	pelvis	H	stable	dom	358.064
hol06	pelvis	H	mobile	dom	301.574
hol07	pelvis	H	stable	ndom	152.294
hol07	pelvis	H	mobile	ndom	800.823
hol07	pelvis	H	stable	dom	135.592
hol07	pelvis	H	mobile	dom	461.11
hol08	pelvis	H	stable	ndom	45.7111
hol08	pelvis	H	mobile	ndom	190.768
hol08	pelvis	H	stable	dom	131.589
hol08	pelvis	H	mobile	dom	274.915
hol09	pelvis	H	stable	ndom	79.9826
hol09	pelvis	H	mobile	ndom	102.843
hol09	pelvis	H	stable	dom	146.453
hol09	pelvis	H	mobile	dom	136.738
hol10	pelvis	H	stable	ndom	125.676
hol10	pelvis	H	mobile	ndom	177.736
hol10	pelvis	H	stable	dom	114.116
hol10	pelvis	H	mobile	dom	128.136
hol11	pelvis	H	stable	ndom	104.994
hol11	pelvis	H	mobile	ndom	566.407
hol11	pelvis	H	stable	dom	92.4613
hol11	pelvis	H	mobile	dom	563.043
hol12	pelvis	H	stable	ndom	231.094
hol12	pelvis	H	mobile	ndom	103.696
hol12	pelvis	H	stable	dom	316.441
hol12	pelvis	H	mobile	dom	234.303
hol13	pelvis	H	stable	ndom	199.841
hol13	pelvis	H	mobile	ndom	267.407
hol13	pelvis	H	stable	dom	325.689
hol13	pelvis	H	mobile	dom	473.111
hol14	pelvis	H	stable	ndom	216.835
hol14	pelvis	H	mobile	ndom	216.414
hol14	pelvis	H	stable	dom	237.967
hol14	pelvis	H	mobile	dom	525.736
hol15	pelvis	H	stable	ndom	1045.9
hol15	pelvis	H	mobile	ndom	2612.16
hol15	pelvis	H	stable	dom	544.636
hol15	pelvis	H	mobile	dom	1015.59
hol16	pelvis	H	stable	ndom	222.22
hol16	pelvis	H	mobile	ndom	385.364
hol16	pelvis	H	stable	dom	189.725
hol16	pelvis	H	mobile	dom	159.404
hol50	pelvis	P	stable	ndom	195.011
hol50	pelvis	P	mobile	ndom	185.76
hol50	pelvis	P	stable	dom	133.674
hol50	pelvis	P	mobile	dom	141.074
hol52	pelvis	P	stable	ndom	284.351
hol52	pelvis	P	mobile	ndom	246.368
hol52	pelvis	P	stable	dom	191.62
hol52	pelvis	P	mobile	dom	158.428
hol53	pelvis	P	stable	ndom	273.516
hol53	pelvis	P	mobile	ndom	172.607
hol53	pelvis	P	stable	dom	139.445
hol53	pelvis	P	mobile	dom	226.286
hol54	pelvis	P	stable	ndom	179.956
hol54	pelvis	P	mobile	ndom	115.196
hol54	pelvis	P	stable	dom	218.617
hol54	pelvis	P	mobile	dom	156.413
hol55	pelvis	P	stable	ndom	150.325
hol55	pelvis	P	mobile	ndom	NA
hol55	pelvis	P	stable	dom	146.663
hol55	pelvis	P	mobile	dom	NA
hol56	pelvis	P	stable	ndom	305.263
hol56	pelvis	P	mobile	ndom	521.969
hol56	pelvis	P	stable	dom	570.529
hol56	pelvis	P	mobile	dom	523.403
hol57	pelvis	P	stable	ndom	248.696
hol57	pelvis	P	mobile	ndom	120.436
hol57	pelvis	P	stable	dom	241.673
hol57	pelvis	P	mobile	dom	177.376
hol58	pelvis	P	stable	ndom	142.081
hol58	pelvis	P	mobile	ndom	106.75
hol58	pelvis	P	stable	dom	360.572
hol58	pelvis	P	mobile	dom	295.805
hol59	pelvis	P	stable	ndom	151.859
hol59	pelvis	P	mobile	ndom	56.899
hol59	pelvis	P	stable	dom	254.831
hol59	pelvis	P	mobile	dom	77.7594
hol60	pelvis	P	stable	ndom	192.585
hol60	pelvis	P	mobile	ndom	115.675
hol60	pelvis	P	stable	dom	1221.75
hol60	pelvis	P	mobile	dom	663.711
hol61	pelvis	P	stable	ndom	229.381
hol61	pelvis	P	mobile	ndom	571.088
hol61	pelvis	P	stable	dom	252.803
hol61	pelvis	P	mobile	dom	734.215
hol62	pelvis	P	stable	ndom	331.85
hol62	pelvis	P	mobile	ndom	252.101
hol62	pelvis	P	stable	dom	175.119
hol62	pelvis	P	mobile	dom	209.046
hol63	pelvis	P	stable	ndom	362.33
hol63	pelvis	P	mobile	ndom	284.436
hol63	pelvis	P	stable	dom	674.581
hol63	pelvis	P	mobile	dom	719.743
hol02	thorax	H	stable	ndom	267.696
hol02	thorax	H	mobile	ndom	264.807
hol02	thorax	H	stable	dom	178.161
hol02	thorax	H	mobile	dom	161.25
hol03	thorax	H	stable	ndom	735.296
hol03	thorax	H	mobile	ndom	630.063
hol03	thorax	H	stable	dom	1150.24
hol03	thorax	H	mobile	dom	393.211
hol04	thorax	H	stable	ndom	591.353
hol04	thorax	H	mobile	ndom	370.61
hol04	thorax	H	stable	dom	1013.41
hol04	thorax	H	mobile	dom	655.642
hol05	thorax	H	stable	ndom	346.086
hol05	thorax	H	mobile	ndom	159.98
hol05	thorax	H	stable	dom	290.154
hol05	thorax	H	mobile	dom	193.012
hol06	thorax	H	stable	ndom	425.151
hol06	thorax	H	mobile	ndom	254.556
hol06	thorax	H	stable	dom	383.472
hol06	thorax	H	mobile	dom	287.203
hol07	thorax	H	stable	ndom	608.624
hol07	thorax	H	mobile	ndom	234.943
hol07	thorax	H	stable	dom	208.116
hol07	thorax	H	mobile	dom	358.434
hol08	thorax	H	stable	ndom	262.883
hol08	thorax	H	mobile	ndom	168.255
hol08	thorax	H	stable	dom	222.098
hol08	thorax	H	mobile	dom	323.424
hol09	thorax	H	stable	ndom	186.25
hol09	thorax	H	mobile	ndom	91.8396
hol09	thorax	H	stable	dom	107.057
hol09	thorax	H	mobile	dom	138.868
hol10	thorax	H	stable	ndom	154.189
hol10	thorax	H	mobile	ndom	205.748
hol10	thorax	H	stable	dom	238.701
hol10	thorax	H	mobile	dom	136.523
hol11	thorax	H	stable	ndom	460.495
hol11	thorax	H	mobile	ndom	344.708
hol11	thorax	H	stable	dom	173.708
hol11	thorax	H	mobile	dom	177.355
hol12	thorax	H	stable	ndom	249.913
hol12	thorax	H	mobile	ndom	106.935
hol12	thorax	H	stable	dom	675
hol12	thorax	H	mobile	dom	260.723
hol13	thorax	H	stable	ndom	544.18
hol13	thorax	H	mobile	ndom	835.934
hol13	thorax	H	stable	dom	645.971
hol13	thorax	H	mobile	dom	1269.52
hol14	thorax	H	stable	ndom	463.192
hol14	thorax	H	mobile	ndom	50.3806
hol14	thorax	H	stable	dom	386.006
hol14	thorax	H	mobile	dom	239.65
hol15	thorax	H	stable	ndom	895.853
hol15	thorax	H	mobile	ndom	580.471
hol15	thorax	H	stable	dom	259.309
hol15	thorax	H	mobile	dom	757.248
hol16	thorax	H	stable	ndom	708.459
hol16	thorax	H	mobile	ndom	514.914
hol16	thorax	H	stable	dom	532.418
hol16	thorax	H	mobile	dom	472.991
hol50	thorax	P	stable	ndom	31.6978
hol50	thorax	P	mobile	ndom	126.088
hol50	thorax	P	stable	dom	105.568
hol50	thorax	P	mobile	dom	88.0834
hol52	thorax	P	stable	ndom	398.794
hol52	thorax	P	mobile	ndom	427.64
hol52	thorax	P	stable	dom	191.863
hol52	thorax	P	mobile	dom	167.926
hol53	thorax	P	stable	ndom	103.337
hol53	thorax	P	mobile	ndom	106.003
hol53	thorax	P	stable	dom	228.791
hol53	thorax	P	mobile	dom	239.894
hol54	thorax	P	stable	ndom	170.752
hol54	thorax	P	mobile	ndom	160.771
hol54	thorax	P	stable	dom	207.324
hol54	thorax	P	mobile	dom	113.14
hol55	thorax	P	stable	ndom	213.569
hol55	thorax	P	mobile	ndom	NA
hol55	thorax	P	stable	dom	224.943
hol55	thorax	P	mobile	dom	NA
hol56	thorax	P	stable	ndom	108.813
hol56	thorax	P	mobile	ndom	417.943
hol56	thorax	P	stable	dom	69.1625
hol56	thorax	P	mobile	dom	177.054
hol57	thorax	P	stable	ndom	235.907
hol57	thorax	P	mobile	ndom	278.384
hol57	thorax	P	stable	dom	39.7297
hol57	thorax	P	mobile	dom	36.2888
hol58	thorax	P	stable	ndom	131.209
hol58	thorax	P	mobile	ndom	305.795
hol58	thorax	P	stable	dom	74.2014
hol58	thorax	P	mobile	dom	115.392
hol59	thorax	P	stable	ndom	328.6
hol59	thorax	P	mobile	ndom	93.473
hol59	thorax	P	stable	dom	500.583
hol59	thorax	P	mobile	dom	238.766
hol60	thorax	P	stable	ndom	159.171
hol60	thorax	P	mobile	ndom	145.463
hol60	thorax	P	stable	dom	1109.84
hol60	thorax	P	mobile	dom	790.701
hol61	thorax	P	stable	ndom	796.604
hol61	thorax	P	mobile	ndom	745.053
hol61	thorax	P	stable	dom	741.639
hol61	thorax	P	mobile	dom	500.923
hol62	thorax	P	stable	ndom	215.826
hol62	thorax	P	mobile	ndom	221.068
hol62	thorax	P	stable	dom	245.263
hol62	thorax	P	mobile	dom	236.112
hol63	thorax	P	stable	ndom	114.704
hol63	thorax	P	mobile	ndom	383.897
hol63	thorax	P	stable	dom	462.746
hol63	thorax	P	mobile	dom	932.794

## Sheet: ES
id	task	group	cond	side	y
hol02	pelvis	H	stable	ndom	255.883
hol02	pelvis	H	mobile	ndom	307.131
hol02	pelvis	H	stable	dom	741.648
hol02	pelvis	H	mobile	dom	263.803
hol03	pelvis	H	stable	ndom	242.909
hol03	pelvis	H	mobile	ndom	583.568
hol03	pelvis	H	stable	dom	386.689
hol03	pelvis	H	mobile	dom	456.377
hol04	pelvis	H	stable	ndom	325.729
hol04	pelvis	H	mobile	ndom	832.003
hol04	pelvis	H	stable	dom	3615.2
hol04	pelvis	H	mobile	dom	1582.67
hol05	pelvis	H	stable	ndom	439.476
hol05	pelvis	H	mobile	ndom	576.579
hol05	pelvis	H	stable	dom	198.706
hol05	pelvis	H	mobile	dom	202.387
hol06	pelvis	H	stable	ndom	294.668
hol06	pelvis	H	mobile	ndom	236.798
hol06	pelvis	H	stable	dom	255.125
hol06	pelvis	H	mobile	dom	424.019
hol07	pelvis	H	stable	ndom	475.726
hol07	pelvis	H	mobile	ndom	420.194
hol07	pelvis	H	stable	dom	519.871
hol07	pelvis	H	mobile	dom	635.964
hol08	pelvis	H	stable	ndom	174.426
hol08	pelvis	H	mobile	ndom	186.101
hol08	pelvis	H	stable	dom	188.723
hol08	pelvis	H	mobile	dom	340.885
hol09	pelvis	H	stable	ndom	115.636
hol09	pelvis	H	mobile	ndom	115.085
hol09	pelvis	H	stable	dom	202.385
hol09	pelvis	H	mobile	dom	200.239
hol10	pelvis	H	stable	ndom	486.492
hol10	pelvis	H	mobile	ndom	291.094
hol10	pelvis	H	stable	dom	311.836
hol10	pelvis	H	mobile	dom	435.119
hol11	pelvis	H	stable	ndom	147.445
hol11	pelvis	H	mobile	ndom	205.34
hol11	pelvis	H	stable	dom	161.913
hol11	pelvis	H	mobile	dom	165.636
hol12	pelvis	H	stable	ndom	129.342
hol12	pelvis	H	mobile	ndom	104.198
hol12	pelvis	H	stable	dom	337.3
hol12	pelvis	H	mobile	dom	239.653
hol13	pelvis	H	stable	ndom	490.003
hol13	pelvis	H	mobile	ndom	705.195
hol13	pelvis	H	stable	dom	263.747
hol13	pelvis	H	mobile	dom	753.502
hol14	pelvis	H	stable	ndom	185.291
hol14	pelvis	H	mobile	ndom	93.2798
hol14	pelvis	H	stable	dom	217.384
hol14	pelvis	H	mobile	dom	133.483
hol15	pelvis	H	stable	ndom	892.211
hol15	pelvis	H	mobile	ndom	1840.08
hol15	pelvis	H	stable	dom	626.092
hol15	pelvis	H	mobile	dom	1328.21
hol16	pelvis	H	stable	ndom	84.6208
hol16	pelvis	H	mobile	ndom	76.7198
hol16	pelvis	H	stable	dom	102.303
hol16	pelvis	H	mobile	dom	97.1743
hol50	pelvis	P	stable	ndom	189.459
hol50	pelvis	P	mobile	ndom	218.248
hol50	pelvis	P	stable	dom	128.238
hol50	pelvis	P	mobile	dom	86.4974
hol52	pelvis	P	stable	ndom	499.851
hol52	pelvis	P	mobile	ndom	253.434
hol52	pelvis	P	stable	dom	303.764
hol52	pelvis	P	mobile	dom	168.214
hol53	pelvis	P	stable	ndom	180.359
hol53	pelvis	P	mobile	ndom	119.927
hol53	pelvis	P	stable	dom	194.382
hol53	pelvis	P	mobile	dom	147.208
hol54	pelvis	P	stable	ndom	256.379
hol54	pelvis	P	mobile	ndom	247.723
hol54	pelvis	P	stable	dom	252.969
hol54	pelvis	P	mobile	dom	251.477
hol55	pelvis	P	stable	ndom	234.309
hol55	pelvis	P	mobile	ndom	NA
hol55	pelvis	P	stable	dom	199.28
hol55	pelvis	P	mobile	dom	NA
hol56	pelvis	P	stable	ndom	624.664
hol56	pelvis	P	mobile	ndom	927.967
hol56	pelvis	P	stable	dom	410.224
hol56	pelvis	P	mobile	dom	787.239
hol57	pelvis	P	stable	ndom	378.592
hol57	pelvis	P	mobile	ndom	255.561
hol57	pelvis	P	stable	dom	328.003
hol57	pelvis	P	mobile	dom	504.296
hol58	pelvis	P	stable	ndom	400.349
hol58	pelvis	P	mobile	ndom	244.926
hol58	pelvis	P	stable	dom	382.402
hol58	pelvis	P	mobile	dom	186.296
hol59	pelvis	P	stable	ndom	855.8
hol59	pelvis	P	mobile	ndom	492.283
hol59	pelvis	P	stable	dom	206.329
hol59	pelvis	P	mobile	dom	150.504
hol60	pelvis	P	stable	ndom	332.802
hol60	pelvis	P	mobile	ndom	127.888
hol60	pelvis	P	stable	dom	417.117
hol60	pelvis	P	mobile	dom	188.456
hol61	pelvis	P	stable	ndom	413.3
hol61	pelvis	P	mobile	ndom	907.239
hol61	pelvis	P	stable	dom	213.777
hol61	pelvis	P	mobile	dom	659.25
hol62	pelvis	P	stable	ndom	227.261
hol62	pelvis	P	mobile	ndom	176.077
hol62	pelvis	P	stable	dom	206.133
hol62	pelvis	P	mobile	dom	283.962
hol63	pelvis	P	stable	ndom	172.247
hol63	pelvis	P	mobile	ndom	163.109
hol63	pelvis	P	stable	dom	628.189
hol63	pelvis	P	mobile	dom	331.453
hol02	thorax	H	stable	ndom	2550.25
hol02	thorax	H	mobile	ndom	1294.22
hol02	thorax	H	stable	dom	3130.18
hol02	thorax	H	mobile	dom	404.923
hol03	thorax	H	stable	ndom	1155.76
hol03	thorax	H	mobile	ndom	424.845
hol03	thorax	H	stable	dom	985.471
hol03	thorax	H	mobile	dom	560.79
hol04	thorax	H	stable	ndom	387.42
hol04	thorax	H	mobile	ndom	366.981
hol04	thorax	H	stable	dom	1650.23
hol04	thorax	H	mobile	dom	1203.86
hol05	thorax	H	stable	ndom	687.157
hol05	thorax	H	mobile	ndom	302.318
hol05	thorax	H	stable	dom	331.671
hol05	thorax	H	mobile	dom	296.505
hol06	thorax	H	stable	ndom	296.754
hol06	thorax	H	mobile	ndom	247.131
hol06	thorax	H	stable	dom	421.452
hol06	thorax	H	mobile	dom	866.213
hol07	thorax	H	stable	ndom	1026.89
hol07	thorax	H	mobile	ndom	415.759
hol07	thorax	H	stable	dom	541.348
hol07	thorax	H	mobile	dom	684.596
hol08	thorax	H	stable	ndom	336.356
hol08	thorax	H	mobile	ndom	363.991
hol08	thorax	H	stable	dom	908.352
hol08	thorax	H	mobile	dom	2482.69
hol09	thorax	H	stable	ndom	653.329
hol09	thorax	H	mobile	ndom	303.231
hol09	thorax	H	stable	dom	440.808
hol09	thorax	H	mobile	dom	844.754
hol10	thorax	H	stable	ndom	160.521
hol10	thorax	H	mobile	ndom	386.347
hol10	thorax	H	stable	dom	317.035
hol10	thorax	H	mobile	dom	334.345
hol11	thorax	H	stable	ndom	167.84
hol11	thorax	H	mobile	ndom	116.495
hol11	thorax	H	stable	dom	237.548
hol11	thorax	H	mobile	dom	203.552
hol12	thorax	H	stable	ndom	207.519
hol12	thorax	H	mobile	ndom	69.5474
hol12	thorax	H	stable	dom	496.619
hol12	thorax	H	mobile	dom	268.391
hol13	thorax	H	stable	ndom	855.668
hol13	thorax	H	mobile	ndom	704.824
hol13	thorax	H	stable	dom	449.263
hol13	thorax	H	mobile	dom	499.062
hol14	thorax	H	stable	ndom	480.717
hol14	thorax	H	mobile	ndom	205.253
hol14	thorax	H	stable	dom	237.99
hol14	thorax	H	mobile	dom	181.091
hol15	thorax	H	stable	ndom	867.166
hol15	thorax	H	mobile	ndom	782.634
hol15	thorax	H	stable	dom	774.991
hol15	thorax	H	mobile	dom	784.501
hol16	thorax	H	stable	ndom	269.947
hol16	thorax	H	mobile	ndom	266.585
hol16	thorax	H	stable	dom	255.457
hol16	thorax	H	mobile	dom	279.744
hol50	thorax	P	stable	ndom	136.97
hol50	thorax	P	mobile	ndom	85.5432
hol50	thorax	P	stable	dom	109.032
hol50	thorax	P	mobile	dom	142.374
hol52	thorax	P	stable	ndom	655
hol52	thorax	P	mobile	ndom	775.939
hol52	thorax	P	stable	dom	288.801
hol52	thorax	P	mobile	dom	312.171
hol53	thorax	P	stable	ndom	102.068
hol53	thorax	P	mobile	ndom	106.068
hol53	thorax	P	stable	dom	150.24
hol53	thorax	P	mobile	dom	149.311
hol54	thorax	P	stable	ndom	250.919
hol54	thorax	P	mobile	ndom	239.87
hol54	thorax	P	stable	dom	217.641
hol54	thorax	P	mobile	dom	123.05
hol55	thorax	P	stable	ndom	103.325
hol55	thorax	P	mobile	ndom	NA
hol55	thorax	P	stable	dom	513.901
hol55	thorax	P	mobile	dom	NA
hol56	thorax	P	stable	ndom	506.036
hol56	thorax	P	mobile	ndom	646.389
hol56	thorax	P	stable	dom	74.3449
hol56	thorax	P	mobile	dom	197.518
hol57	thorax	P	stable	ndom	239.361
hol57	thorax	P	mobile	ndom	253.062
hol57	thorax	P	stable	dom	462.285
hol57	thorax	P	mobile	dom	773.696
hol58	thorax	P	stable	ndom	349.68
hol58	thorax	P	mobile	ndom	308.501
hol58	thorax	P	stable	dom	55.9654
hol58	thorax	P	mobile	dom	200.254
hol59	thorax	P	stable	ndom	579.462
hol59	thorax	P	mobile	ndom	575.009
hol59	thorax	P	stable	dom	530.067
hol59	thorax	P	mobile	dom	238.672
hol60	thorax	P	stable	ndom	194.727
hol60	thorax	P	mobile	ndom	131.764
hol60	thorax	P	stable	dom	330.39
hol60	thorax	P	mobile	dom	148.969
hol61	thorax	P	stable	ndom	1087.77
hol61	thorax	P	mobile	ndom	829.708
hol61	thorax	P	stable	dom	782.36
hol61	thorax	P	mobile	dom	624.856
hol62	thorax	P	stable	ndom	153.786
hol62	thorax	P	mobile	ndom	88.0924
hol62	thorax	P	stable	dom	51.9595
hol62	thorax	P	mobile	dom	258.587
hol63	thorax	P	stable	ndom	147.684
hol63	thorax	P	mobile	ndom	337.497
hol63	thorax	P	stable	dom	169.673
hol63	thorax	P	mobile	dom	192.449

## Sheet: OE
id	task	group	cond	side	y
hol02	pelvis	H	stable	ndom	350.694
hol02	pelvis	H	mobile	ndom	127.341
hol02	pelvis	H	stable	dom	241.474
hol02	pelvis	H	mobile	dom	156.163
hol03	pelvis	H	stable	ndom	250.183
hol03	pelvis	H	mobile	ndom	414.494
hol03	pelvis	H	stable	dom	155.51
hol03	pelvis	H	mobile	dom	314.004
hol04	pelvis	H	stable	ndom	449.968
hol04	pelvis	H	mobile	ndom	390.392
hol04	pelvis	H	stable	dom	234.44
hol04	pelvis	H	mobile	dom	467.806
hol05	pelvis	H	stable	ndom	401.697
hol05	pelvis	H	mobile	ndom	544.476
hol05	pelvis	H	stable	dom	890.883
hol05	pelvis	H	mobile	dom	629.992
hol06	pelvis	H	stable	ndom	116.191
hol06	pelvis	H	mobile	ndom	159.37
hol06	pelvis	H	stable	dom	221.011
hol06	pelvis	H	mobile	dom	174.82
hol07	pelvis	H	stable	ndom	116.644
hol07	pelvis	H	mobile	ndom	347.717
hol07	pelvis	H	stable	dom	159.2
hol07	pelvis	H	mobile	dom	155.224
hol08	pelvis	H	stable	ndom	345.064
hol08	pelvis	H	mobile	ndom	295.09
hol08	pelvis	H	stable	dom	215.74
hol08	pelvis	H	mobile	dom	167.163
hol09	pelvis	H	stable	ndom	326.106
hol09	pelvis	H	mobile	ndom	384.566
hol09	pelvis	H	stable	dom	336.711
hol09	pelvis	H	mobile	dom	321.232
hol10	pelvis	H	stable	ndom	160.15
hol10	pelvis	H	mobile	ndom	483.196
hol10	pelvis	H	stable	dom	216.938
hol10	pelvis	H	mobile	dom	848.158
hol11	pelvis	H	stable	ndom	169.906
hol11	pelvis	H	mobile	ndom	211.163
hol11	pelvis	H	stable	dom	165.179
hol11	pelvis	H	mobile	dom	52.6726
hol12	pelvis	H	stable	ndom	195.356
hol12	pelvis	H	mobile	ndom	128.954
hol12	pelvis	H	stable	dom	105.559
hol12	pelvis	H	mobile	dom	112.511
hol13	pelvis	H	stable	ndom	NA
hol13	pelvis	H	mobile	ndom	NA
hol13	pelvis	H	stable	dom	NA
hol13	pelvis	H	mobile	dom	NA
hol14	pelvis	H	stable	ndom	526.51
hol14	pelvis	H	mobile	ndom	121.542
hol14	pelvis	H	stable	dom	91.2259
hol14	pelvis	H	mobile	dom	92.3895
hol15	pelvis	H	stable	ndom	586.932
hol15	pelvis	H	mobile	ndom	759.864
hol15	pelvis	H	stable	dom	737.096
hol15	pelvis	H	mobile	dom	1423.26
hol16	pelvis	H	stable	ndom	96.433
hol16	pelvis	H	mobile	ndom	439.82
hol16	pelvis	H	stable	dom	148.17
hol16	pelvis	H	mobile	dom	141.882
hol50	pelvis	P	stable	ndom	111.41
hol50	pelvis	P	mobile	ndom	382.283
hol50	pelvis	P	stable	dom	119.94
hol50	pelvis	P	mobile	dom	104.865
hol52	pelvis	P	stable	ndom	134.242
hol52	pelvis	P	mobile	ndom	134.222
hol52	pelvis	P	stable	dom	287
hol52	pelvis	P	mobile	dom	171.885
hol53	pelvis	P	stable	ndom	169.157
hol53	pelvis	P	mobile	ndom	146.034
hol53	pelvis	P	stable	dom	41.7939
hol53	pelvis	P	mobile	dom	63.7582
hol54	pelvis	P	stable	ndom	NA
hol54	pelvis	P	mobile	ndom	NA
hol54	pelvis	P	stable	dom	146.817
hol54	pelvis	P	mobile	dom	114.282
hol55	pelvis	P	stable	ndom	48.3067
hol55	pelvis	P	mobile	ndom	NA
hol55	pelvis	P	stable	dom	315.89
hol55	pelvis	P	mobile	dom	NA
hol56	pelvis	P	stable	ndom	214.31
hol56	pelvis	P	mobile	ndom	210.846
hol56	pelvis	P	stable	dom	150.223
hol56	pelvis	P	mobile	dom	140.852
hol57	pelvis	P	stable	ndom	119.483
hol57	pelvis	P	mobile	ndom	137.069
hol57	pelvis	P	stable	dom	203.071
hol57	pelvis	P	mobile	dom	361.583
hol58	pelvis	P	stable	ndom	545.023
hol58	pelvis	P	mobile	ndom	249.858
hol58	pelvis	P	stable	dom	259.51
hol58	pelvis	P	mobile	dom	172.106
hol59	pelvis	P	stable	ndom	265.791
hol59	pelvis	P	mobile	ndom	226.896
hol59	pelvis	P	stable	dom	229.108
hol59	pelvis	P	mobile	dom	134.288
hol60	pelvis	P	stable	ndom	233.976
hol60	pelvis	P	mobile	ndom	168.106
hol60	pelvis	P	stable	dom	407.882
hol60	pelvis	P	mobile	dom	424.311
hol61	pelvis	P	stable	ndom	138.906
hol61	pelvis	P	mobile	ndom	108.697
hol61	pelvis	P	stable	dom	118.984
hol61	pelvis	P	mobile	dom	132.467
hol62	pelvis	P	stable	ndom	234.037
hol62	pelvis	P	mobile	ndom	125.971
hol62	pelvis	P	stable	dom	195.495
hol62	pelvis	P	mobile	dom	121.287
hol63	pelvis	P	stable	ndom	128.186
hol63	pelvis	P	mobile	ndom	95.8465
hol63	pelvis	P	stable	dom	61.073
hol63	pelvis	P	mobile	dom	47.4409
hol02	thorax	H	stable	ndom	1033.72
hol02	thorax	H	mobile	ndom	791.537
hol02	thorax	H	stable	dom	338.54
hol02	thorax	H	mobile	dom	397.771
hol03	thorax	H	stable	ndom	1225.88
hol03	thorax	H	mobile	ndom	207.78
hol03	thorax	H	stable	dom	926.218
hol03	thorax	H	mobile	dom	495.237
hol04	thorax	H	stable	ndom	705.404
hol04	thorax	H	mobile	ndom	343.665
hol04	thorax	H	stable	dom	1212.15
hol04	thorax	H	mobile	dom	652.268
hol05	thorax	H	stable	ndom	1684.96
hol05	thorax	H	mobile	ndom	972.503
hol05	thorax	H	stable	dom	3168.37
hol05	thorax	H	mobile	dom	1992.09
hol06	thorax	H	stable	ndom	538.083
hol06	thorax	H	mobile	ndom	313.137
hol06	thorax	H	stable	dom	1043.63
hol06	thorax	H	mobile	dom	570.742
hol07	thorax	H	stable	ndom	1381.91
hol07	thorax	H	mobile	ndom	1182.14
hol07	thorax	H	stable	dom	359.032
hol07	thorax	H	mobile	dom	459.385
hol08	thorax	H	stable	ndom	482.01
hol08	thorax	H	mobile	ndom	494.962
hol08	thorax	H	stable	dom	294.366
hol08	thorax	H	mobile	dom	401.601
hol09	thorax	H	stable	ndom	3008.74
hol09	thorax	H	mobile	ndom	3155.74
hol09	thorax	H	stable	dom	2043.56
hol09	thorax	H	mobile	dom	1704.99
hol10	thorax	H	stable	ndom	233.27
hol10	thorax	H	mobile	ndom	770.892
hol10	thorax	H	stable	dom	356.499
hol10	thorax	H	mobile	dom	2627.59
hol11	thorax	H	stable	ndom	821.589
hol11	thorax	H	mobile	ndom	637.922
hol11	thorax	H	stable	dom	896.881
hol11	thorax	H	mobile	dom	491.487
hol12	thorax	H	stable	ndom	1394.89
hol12	thorax	H	mobile	ndom	590.284
hol12	thorax	H	stable	dom	1610.53
hol12	thorax	H	mobile	dom	824.333
hol13	thorax	H	stable	ndom	NA
hol13	thorax	H	mobile	ndom	NA
hol13	thorax	H	stable	dom	NA
hol13	thorax	H	mobile	dom	NA
hol14	thorax	H	stable	ndom	2277.54
hol14	thorax	H	mobile	ndom	725.341
hol14	thorax	H	stable	dom	945.963
hol14	thorax	H	mobile	dom	370.439
hol15	thorax	H	stable	ndom	743.363
hol15	thorax	H	mobile	ndom	609.787
hol15	thorax	H	stable	dom	1353.39
hol15	thorax	H	mobile	dom	1487.23
hol16	thorax	H	stable	ndom	305.069
hol16	thorax	H	mobile	ndom	258.095
hol16	thorax	H	stable	dom	373.289
hol16	thorax	H	mobile	dom	267.137
hol50	thorax	P	stable	ndom	33.3969
hol50	thorax	P	mobile	ndom	319.417
hol50	thorax	P	stable	dom	100.776
hol50	thorax	P	mobile	dom	104.555
hol52	thorax	P	stable	ndom	167.415
hol52	thorax	P	mobile	ndom	108.63
hol52	thorax	P	stable	dom	168.731
hol52	thorax	P	mobile	dom	146.994
hol53	thorax	P	stable	ndom	144.201
hol53	thorax	P	mobile	ndom	119.533
hol53	thorax	P	stable	dom	63.0284
hol53	thorax	P	mobile	dom	51.7929
hol54	thorax	P	stable	ndom	NA
hol54	thorax	P	mobile	ndom	NA
hol54	thorax	P	stable	dom	163.473
hol54	thorax	P	mobile	dom	241.077
hol55	thorax	P	stable	ndom	241.687
hol55	thorax	P	mobile	ndom	NA
hol55	thorax	P	stable	dom	305.922
hol55	thorax	P	mobile	dom	NA
hol56	thorax	P	stable	ndom	175.026
hol56	thorax	P	mobile	ndom	187.223
hol56	thorax	P	stable	dom	151.186
hol56	thorax	P	mobile	dom	98.3236
hol57	thorax	P	stable	ndom	191.085
hol57	thorax	P	mobile	ndom	142.852
hol57	thorax	P	stable	dom	96.3679
hol57	thorax	P	mobile	dom	300.702
hol58	thorax	P	stable	ndom	425.969
hol58	thorax	P	mobile	ndom	358.605
hol58	thorax	P	stable	dom	477.246
hol58	thorax	P	mobile	dom	329.635
hol59	thorax	P	stable	ndom	256.346
hol59	thorax	P	mobile	ndom	211.961
hol59	thorax	P	stable	dom	60.9013
hol59	thorax	P	mobile	dom	263.646
hol60	thorax	P	stable	ndom	179.255
hol60	thorax	P	mobile	ndom	189.052
hol60	thorax	P	stable	dom	558.019
hol60	thorax	P	mobile	dom	470.933
hol61	thorax	P	stable	ndom	216.767
hol61	thorax	P	mobile	ndom	168.382
hol61	thorax	P	stable	dom	160.129
hol61	thorax	P	mobile	dom	147.713
hol62	thorax	P	stable	ndom	157.941
hol62	thorax	P	mobile	ndom	182.44
hol62	thorax	P	stable	dom	236.133
hol62	thorax	P	mobile	dom	114.786
hol63	thorax	P	stable	ndom	133.388
hol63	thorax	P	mobile	ndom	101.368
hol63	thorax	P	stable	dom	53.3528
hol63	thorax	P	mobile	dom	54.4398
